# Supplementary material for: Tumor-Resident T Cells, Associated With Tertiary Lymphoid Structure Maturity, Improve Survival in Patients With Stage III Lung Adenocarcinoma
Source: Front Immunol. 2022 May 19;13:877689. doi: 10.3389/fimmu.2022.877689 (PMC9161276; doi:10.3389/fimmu.2022.877689)
Supplement: Supplementary file 1 [file Table_1.xlsx]

## Sheet: Sheet1
Patient	The number of TLS	Area of tissue	The density of TLS	Grade Scores	Within TLS										Outside TLS							Total							Clinicopathological parameters
					CD20+B	CD3+T	CD4+T	CD103+cell	CD3+CD103+	CD4+CD103+	CD8+T	CD8+CD103+	CD21+	CD20+Bcl6+	CD20+B	CD3+T	CD4+T	CD3+CD103+T	CD8+T	CD4+CD103+	CD8+CD103+	CD20+B	CD3+T	CD4+T	CD3+CD103+	CD4+CD103+	CD8+T	CD8+CD103+	DFS/Days	DFS/Months	EGFR mutation (yes=1)	Micropapillary（Positive=1）	Gender(Male=0；Female=1)	Age	TNM stage	T	N	M	The tumor volume	Smoking(yes=1)
455661	6	262.98	0.0228	1	0.2628	0.2998	0.149	0.0343	0.0061	0.0107	0.2845	0.0059	0	0	0.0222	0.1993	0.0386	0.0132	0.181	0.0065	0.0093	0.0823	0.2244	0.0662	0.0104	0.0076	0.207	0.0085	404	13.4667	0	1	1	60	ⅢA	2	2	0	13.7375	0
456832	1	206.977	0.0048	1	0.11	0.1261	0.0755	0.00970677	0.0023	0.0009	0.1038	0.0016	0	0	0.0197	0.0469	0.0347	0.0047	0.0332	0.0006	0.0042	0.0378	0.0628	0.0429	0.0042	0.0007	0.0473	0.0037	136	4.53333	0	0	1	57	ⅢB	4	2	0	113.04	1
458400	7	401.047	0.0175	1	0.14	0.1507	0.0945	0.0075	0.011	0.0072	0.0982	0.0043	0.0113	0	0.0054	0.0524	0.0214	0.0027	0.0493	0.0008	0.0022	0.0503	0.0852	0.0458	0.0054	0.0029	0.0656	0.0029	112	3.73333	0	0	1	57	ⅢB	3	2	0	25.905	0
469392	2	315.259	0.0063	1	0.0847	0.05	0.0121	0.0077	0.0006	0	0.0488	0.0006	0	0	0.0056	0.0453	0.0275	0.0012	0.038	0.0024	0.0034	0.0214	0.0462	0.0244	0.0035	0.002	0.0402	0.0028	223	7.43333	1	1	1	56	ⅢA	1	2	0	2.09333	0
476531	4	282.666	0.0141	1	0.0837399	0.19738	0.105754	0.0179	0.01	0.00464912	0.134528	0.00704352	0	0	0.0137	0.1499	0.0869	0.0094	0.0859	0.0051	0.0051	0.0537	0.177	0.0977	0.0097	0.0048	0.1137	0.0062	122	4.06667		1	1	65	ⅢB	1	3	0	5.23333	1
477301	1	195.822	0.0051	1	0.0031	0.1395	0.0806	0.0113	0.0043	0.0034	0.0824	0.0018	0	0	0.0046	0.0597	0.0452	0.0066	0.0412	0.0074	0.0032	0.0042	0.0796	0.0541	0.006	0.0064	0.0515	0.0029	103	3.43333		0	0	62	ⅢA	2	2	0	39.7733	1
454122	13	198.196	0.0656	2	0.1464	0.2554	0.1125	0.0312	0.0134	0.0071	0.1881	0.0083	0.0251	0	0.0244	0.0651	0.0182	0.0081	0.0551	0.0008	0.0077	0.1235	0.2197	0.0948	0.0125	0.0059	0.1632	0.0082	121	4.03333	1	0	1	51	ⅢB	1	3	0	5.23333	0
454352	32	267.576	0.1196	2	0.171	0.3442	0.0973	0.0567	0.0405	0.0094	0.2818	0.0332	0.01	0	0.0086	0.1267	0.039	0.0174	0.0966	0.0031	0.0146	0.1536	0.3209	0.0911	0.0381	0.0087	0.262	0.0312	94	3.13333	1	1	1	59	ⅢA	1	2	0	9.15833	0
454443	81	232.258	0.3487	2	0.2449	0.1483	0.0915	0.0461	0.0267	0.0153	0.1008	0.0147	0.0187	0	0.0128	0.1945	0.059	0.0072	0.1672	0.0008	0.0067	0.2261	0.1521	0.0889	0.0251	0.0141	0.1062	0.0141	519	17.3		0	0	57	ⅢB	1	3	0	1.3345	1
454726	11	275.753	0.0399	2	0.1405	0.0362	0.08	0.0181	0.0031	0.0026	0.0235	0.0017	0.009	0	0.01067	0.0267	0.0304	0.0039	0.0236	0.0009	0.0039	0.1127	0.0341	0.0693	0.0032	0.0023	0.0235	0.0022	215	7.16667	1	0	0	67	ⅢA	1	2	0	4.71	0
455596	4	250.316	0.016	2	0.0952	0.1099	0.0411	0.0049	0.0048	0.0027	0.0884	0.0023	0.0125	0	0.0208	0.025	0.0059	0	0.0242	0	0	0.0859	0.0993	0.0367	0.0042	0.0023	0.0803	0.002	382	12.7333		0	0	47	ⅢA	2	2	0	41.8667	0
456430	11	94.0447	0.117	2	0.2242	0.406	0.1399	0.0362	0.0182	0.0144	0.3248	0.0061	0.0046	0	0.0049	0.0457	0.015	0.0067	0.0415	0.002	0.0058	0.1584	0.297942	0.102457	0.0147	0.010705	0.239815	0.00601049	120	4	1	0	1	60	ⅢA	1	2	0	8.17708	0
456740	18	242.574	0.0742	2	0.2738	0.3646	0.2119	0.0308	0.0238	0.0175	0.2341	0.0086	0.0295	0	0.0849	0.1083	0.0743	0.001	0.070301	0.0004	0.0007	0.2455	0.3262	0.1913	0.0204	0.015	0.2095	0.0074	371	12.3667		0	0	57	ⅢA	2	2	0	2.61667	1
457178	32	161.152	0.1986	2	0.1302	0.1971	0.0649	0.0075	0.0039	0.0018	0.173	0.0028	0.0041	0	0.0342	0.2369	0.0356	0.0003	0.2369	0.0004	0.0003	0.1212	0.2009	0.0621	0.0035	0.0017	0.179	0.0025	97	3.23333		1	0	51	ⅢA	2	2	0	31.4	1
458054	19	256.664	0.074	2	0.1746	0.6357	0.0492	0.0133	0.0113	0.0039	0.6212	0.0093	0.0096	0	0.0139	0.5074	0.0361	0.0028	0.4982	0.0013	0.0023	0.1344	0.6036	0.0459	0.0092	0.0032	0.5904	0.0076	1630	54.3333	1	0	1	65	ⅢB	1	3	0	9.42	1
458204	18	136.35	0.132	2	0.1253	0.1978	0.0734	0.0317	0.012685	0.0051	0.1516	0.0094	0.0301	0	0.003	0.0823	0.0211	0.0044	0.0716	0.0006	0.004	0.1069	0.1805	0.0655	0.0114	0.0044	0.1396	0.0086	202	6.73333		0	0	64	ⅢA	2	2	0	41.8667	1
461580	7	206.9	0.0338	2	0.1826	0.0681	0.0926	0.039	0.0083	0.0063	0.0472	0.006	0.0078	0	0.0044	0.0609	0.0221	0.0134	0.0582	0.0011	0.0133	0.1291	0.0659	0.0715	0.0099	0.0047	0.0505	0.0082	615	20.5	1	0	0	43	ⅢA	1	2	0	1.256	1
463143	3	194.255	0.0154	2	0.0772	0.1945	0.0653	0.0188	0.0037	0.002	0.1734	0.0035	0.0151	0	0.0052	0.2066	0.0885	0.0135	0.1489	0.0093	0.008	0.0412	0.2005	0.0769	0.0086	0.0056	0.1612	0.0058	752	25.0667	0	0	1	54	ⅢA	1	2	0	3.768	0
467250	53	284.911	0.186	2	0.1584	0.1837	0.1105	0.0171	0.0092	0.0074	0.1072	0.0032	0.0034	0	0.0095	0.0422	0.0067	0.001	0.0397	0.0003	0.001	0.1485	0.1743	0.1036	0.0087	0.0069	0.1027	0.0031	611	20.3667		1	1	61	ⅢA	2	2	0	37.68	1
468166	20	192.428	0.1039	2	0.1296	0.1285	0.0536	0.014	0.006	0.0033	0.1123	0.0042	0.0067	0	0.0094	0.1498	0.0375	0.0024	0.1483	0.0016	0.0021	0.1145	0.1312	0.0516	0.0056	0.0031	0.1168	0.0039	511	17.0333	1	1	1	52	ⅢB	1	3	0	7.85	0
470211	20	168.228	0.1189	2	0.1402	0.2295	0.1346	0.0116	0.0063	0.0038	0.1492	0.0043	0.0135	0	0.0384	0.1208	0.0567	0.003	0.0943	0.0017	0.0025	0.1263	0.2147	0.124	0.0059	0.0035	0.1417	0.0041	116	3.86667	1	0	0	75	ⅢA	1	2	0	2.70459	1
471955	8	219.148	0.0365	2	0.1897	0.0911	0.0696	0.0141	0.0021	0.0014	0.0819	0.0018	0.0058	0	0.007	0.2272	0.0127	0.0034	0.2257	0.0002	0.0033	0.1399	0.1282	0.0541	0.0024	0.0011	0.1211	0.0022	371	12.3667		1	0	60	ⅢA	1	2	0	3.14	1
472594	27	249.792	0.1081	2	0.1441	0.1677	0.084	0.0216	0.0078	0.0044	0.1352	0.0056	0.0056	0	0.0015	0.0856	0.011	0.0021	0.0846	0	0.0021	0.1263	0.1574	0.0748	0.0071	0.0038	0.1288	0.0052	1340	44.6667	0	1	1	64	ⅢA	1	2	0	3.14	0
472974	4	167.32	0.0239	2	0.0989	0.1606	0.0979	0.0172	0.0058	0.0028	0.1242	0.0049	0.0211	0	0.0454	0.2054	0.0903	0.0089	0.18	0.0039	0.008	0.076	0.1798	0.0946	0.0071	0.0032	0.1482	0.0062	397	13.2333	1	1	0	52	ⅢA	1	2	0	2.826	0
473001	8	187.682	0.0426	2	0.1288	0.2502	0.0696	0.0044	0.0015	0.0004	0.2458	0.0014	0.0017	0	0.0056	0.1489	0.0144	0.001	0.1483	0.0002	0.001	0.0918	0.2198	0.053	0.0013	0.0003	0.2166	0.0013	189	6.3	0	0	1	74	ⅢA	1	2	0	0.942	1
473600	22	152.598	0.1442	2	0.1751	0.0922	0.0502	0.0249	0.0118	0.007	0.0746	0.0077	0.0081	1.74566e-05	0.0155	0.0203	0.0119	0.0014	0.0184	0.0001	0.0014	0.1533	0.0824	0.0449	0.0104	0.0061	0.0669	0.0068	561	18.7		1	0	66	ⅢA	2	2	0	39.25	1
474085	15	214.952	0.0698	2	0.1702	0.1567	0.0966	0.0076	0.0032	0.0021	0.098	0.0016	0.0126	0	0.024	0.1604	0.0432	0.0061	0.1413	0.0029	0.0045	0.141	0.1574	0.0859	0.0038	0.0022	0.1067	0.0022	395	13.1667	0	0	0	57	ⅢA	1	2	0	3.925	1
474223	27	137.535	0.1963	2	0.0983	0.0949	0.0522	0.0137	0.0061	0.0023	0.0767	0.0047	0.0064	0	0.0136	0.0443	0.0117	0.0022	0.0405	0	0.0022	0.0868	0.088	0.0467	0.0056	0.002	0.0717	0.0043	845	28.1667		1	1	55	ⅢA	2	2	0	21.98	0
474312	15	218.767	0.0686	2	0.1454	0.3972	0.22082	0.0405	0.033	0.0214259	0.26	0.0155	0.0099	0	0.0185	0.2483	0.1462	0.0123	0.1806	0.003	0.011	0.1234	0.3713	0.2078	0.0294	0.0182	0.2462	0.0147	116	3.86667	1	0	1	49	ⅢA	2	2	0	15.386	0
474313	20	184.244	0.1086	2	0.1265	0.2762	0.15	0.0194	0.0088	0.0043	0.2073	0.0061	0.0063	0	0.0224	0.1968	0.1389	0.0115	0.1652	0.0046	0.01	0.107	0.2613	0.1479	0.0093	0.0044	0.1994	0.0069	74	2.46667		0	1	57	ⅢA	1	2	0	0.523333	0
475474	15	429.872	0.0349	2	0.1758	0.1851	0.1209	0.0129	0.0068	0.002	0.1452	0.00677389	0.0185517	0	0.0074	0.086	0.0231	0.0077	0.0763	0.0013	0.0067	0.1442	0.1665	0.1023	0.0069	0.0018	0.1322	0.0068	321	10.7	1	1	1	43	ⅢA	1	2	0	6.54167	0
476760	26	279.183	0.0931	2	0.1853	0.1924	0.1089	0.0244	0.0072	0.0035	0.1811	0.0062	0.0204	0	0.008	0.3116	0.0149	0.0123	0.311	0.0016	0.0121	0.1459	0.2189	0.088	0.0084	0.0031	0.21	0.0075	850	28.3333	0	1	1	47	ⅢA	1	2	0	0.785	0
425794	20	121.558	0.1645	3	0.1714	0.1344	0.0977	0.0183	0.0083	0.0058	0.1032	0.0045	0.0158	6.08361e-05	0.0117	0.0964	0.0528	0.0048	0.0745	0.0024	0.0035	0.1828	0.1289	0.0913	0.0078	0.0024	0.0991	0.0019	180	6		0	1	50	ⅢA	1	2	0	13.188	0
454654	36	319.7	0.1126	3	0.1476	0.3125	0.0505	0.0139	0.0054	0.0035	0.2997	0.0098	0.0123	0.0091	0.009	0.2672	0.0274	0.0054	0.2601	0.0006	0.0054	0.1377	0.3093	0.0488	0.0054	0.0032	0.2969	0.0095	542	18.0667		0	0	63	ⅢA	1	2	0	4.18667	1
454097	14	173.495	0.0807	3	0.1298	0.2704	0.1537	0.017	0.0085	0.0063	0.1866	0.0044	0.0186	0.0005	0.0083	0.202	0.0545	0.0077	0.1847	0.00319533	0.0064	0.1084	0.2583	0.1359	0.0084	0.0058	0.1863	0.0049	1551	51.7		0	1	51	ⅢA	1	2	0	0.157	0
455021	3	15.1004	0.1987	3	0.2614	0.5578	0.3676	0.0423	0.0286	0.0338	0.2712	0.0056	0.014	0.0021	0.0335	0.2001	0.0787	0.0139	0.1494	0.0133	0.0034	0.1854	0.4386	0.2713	0.0237	0.027	0.2306	0.0048	106	3.53333		0	0	48	ⅢA	2	2	0	16.485	1
456119	10	150.067	0.0666	3	0.1541	0.0402	0.0901	0.0157	0.0034	0.0051	0.0293	0.0017	0.0158	0.0024	0.0027	0.0398	0.0416	0.0015	0.0269	0.0009	0.0012	0.1163	0.0401	0.078	0.0029	0.0041	0.0287	0.0016	141	4.7		1	1	57	ⅢA	1	2	0	1.04667	0
457202	27	232.43	0.1161	3	0.207	0.102	0.0868	0.042	0.0158	0.0104	0.0693	0.0097	0.0512	0.0007	0.039	0.0302	0.0331	0.003	0.0278	0.001	0.0027	0.1841	0.0922	0.0794	0.0141	0.0091	0.0637	0.0087	1088	36.2667	0	1	0	63	ⅢA	2	2	0	7.2534	1
466285	13	51.4346	0.2527	3	0.3008	0.3852	0.1439	0.0263	0.0237	0.0153	0.3254	0.0125	0.0605	0.0055	0.0457	0.4239	0.0807	0.0056	0.4024	0.0013	0.005	0.2312	0.3958	0.1267	0.0188	0.0115	0.3464	0.0105	683	22.7667		1	1	73	ⅢA	1	2	0	0.942	0
468631	71	212.253	0.3345	3	0.3773	0.1832	0.1472	0.0398	0.0308	0.0256	0.1005	0.0101	0.0434	0.0005	0.0389	0.0331	0.024	0.001	0.0288	0.0005	0.0007	0.3383	0.1659	0.133	0.0274	0.0227	0.0922	0.0098	2077	69.2333	1	1	1	60	ⅢA	2	2	0	26.1667	0
471052	29	222.324	0.1304	3	0.2834	0.2477	0.1408	0.028	0.0261	0.0214	0.1629	0.0069	0.0269	0.0016	0.0051	0.0416	0.0149	0.0037	0.0366	0.0013	0.0027	0.2556	0.2271	0.1282	0.0239	0.0194	0.1503	0.0065	950	31.6667		1	0	63	ⅢA	2	2	0	28.8487	0
471425	20	396.937	0.0504	3	0.248	0.141	0.0804	0.1426	0.0409	0.0205	0.1052	0.0278	0.0085	0.0042	0.0104	0.05926	0.0257	0.0265	0.0534	0.007	0.024	0.2137	0.1293	0.0726	0.0388	0.0186	0.0978	0.0273	596	19.8667		0	1	39	ⅢA	1	2	0	6.54167	0
471479	32	200.909	0.1593	3	0.19156	0.3659	0.0655	0.0845	0.0406	0.0134	0.3335	0.0323	0.0128	6.52748e-05	0.01	0.1299	0.0257	0.0014	0.1224	0.0008	0.0013	0.1772	0.3473	0.0623	0.0375	0.0124	0.3168	0.0298	457	15.2333		1	0	52	ⅢA	3	1	0	25.12	1
473601	42	130.815	0.3211	3	0.1561	0.1608	0.1152	0.0162	0.0107	0.007	0.0943	0.0049	0.0154	0.0011	0.0259	0.1118	0.07278	0.0055	0.0795	0.0011	0.0034	0.1461	0.157	0.1119	0.0104	0.0065	0.0931	0.0048	527	17.5667	0	0	0	48	ⅢB	3	2	0	34.54	0
475944	8	236.363	0.0338	3	0.1376	0.1022	0.1362	0.076	0.0208	0.007	0.0793	0.0185	0.0172	0.0003	0.0336	0.0629	0.0299	0.0014	0.0574	0.0003	0.0014	0.1168	0.0943	0.115	0.0169	0.0057	0.075	0.0151	533	17.7667		0	0	62	ⅢA	1	2	0	6.28	1
476709	30	277.258	0.1082	3	0.2351	0.2682	0.1498	0.0474	0.0381	0.024	0.1708	0.0163	0.0509	0.0223	0.0743	0.203	0.1088	0.0525	0.152	0.0131	0.0403	0.2301	0.2662	0.1485	0.0386	0.0236	0.1702	0.017	126	4.2		1	0	47	ⅢB	1	3	0	4.18667	1
476932	45	482.432	0.0933	3	0.2391	0.2587	0.163	0.0268	0.0154	0.0148	0.1945	0.0064	0.0212	0.0032	0.0158	0.0787	0.0535	0.0042	0.0708063	0.001	0.0009	0.221	0.2441	0.1541	0.0143	0.0137	0.1846	0.0059	586	19.5333	1	1	0	60	ⅢA	2	2	0	19.2325	1
477265	31	216.091	0.1435	3	0.1322	0.1152	0.07	0.0098	0.0059	0.0029	0.0843	0.0033	0.0097	0.0002	0.0226	0.0637	0.0336	0.0028	0.0566	0.001	0.0022	0.1161	0.1076	0.0635	0.0054	0.0026	0.0802	0.0032	1348	44.9333		0	0	47	ⅢA	2	2	0	39.25	1
478011	30	162.35	0.1848	3	0.2114	0.2522	0.2045	0.0188	0.0129	0.0086	0.1476	0.0055	0.0068	0.0001	0.0086	0.1867	0.3606	0.013	0.0678	0.0121	0.0045	0.1904	0.2454	0.2207	0.013	0.009	0.1394	0.0054	1332	44.4	1	0	0	63	ⅢA	1	2	0	0.889667	1
