# Supplementary material for: Tumor-Resident T Cells, Associated With Tertiary Lymphoid Structure Maturity, Improve Survival in Patients With Stage III Lung Adenocarcinoma
Source: Front Immunol. 2022 May 19;13:877689. doi: 10.3389/fimmu.2022.877689 (PMC9161276; doi:10.3389/fimmu.2022.877689)
Supplement: Supplementary file 2 [file Table_2.xlsx]

## Sheet: Sheet1
	CD4+TRM %	CD8+TRM %	CD3+TRM%
E-TLS	0	0	0.00668772
	0.00312826	0.00375391	0.00646507
	0	0	0.00469104
	0	0	0.0166583
	0.0008088	0.00210288	0
	0.0115282	0.00413834	0.0130062
	0.00253405	0.00126703	0.00253405
	0.0196883	0.00492207	0.0144733
	0.00991691	0.00643259	0.0205086
	0.0017585	0.003517	0.00381008
	0.00145384	0.00218076	0.00290768
	0.00830368	0.0120996	0.0151839
	0.00564972	0.0112994	0.0380795
	0.00278983	0.00309981	0.0164783
	0.000950344	0.00237586	0.00557967
	0.00997732	0.0104308	0.00308862
	0.0189394	0.0407197	0.0181406
	0.0270419	0.013245	0.0497159
	0.0124507	0.0482842	0.0253807
	0.000587717	0.00176315	0.00103734
	0.00417872	0.0369656	0.0476019
	0.00107933	0.0132218	0.0249332
	0.00341297	0.0265161	0.00348172
	0.010458	0.0414713	0.0039053
	0.00222618	0.0235975	0.00891651
	0	0.00348172	0.0547217
	0.000244081	0.0039053	0.0586092
	0.000810592	0.00837611	0.0299291
	0.00594121	0.0497186	0.0398586
	0	0.00103734	0.00235087
	0.00362582	0.0217549	0.0143011
	0.000326904	0.00849951	0.00154143
	0.0101878	0.0197389	0.01914
	0.00704535	0.0136504	0.0324149
	0.00733591	0.0108108	0.012935
	0.0174806	0.0149834	0.0165987
	0.00622568	0.0124514	0.0319648
	0.0148068	0.025641	0.0256263
	0.00436808	0.0142691	0.0045045
	0.0304985	0.0158358	0.00555881
	0.00978981	0.0175641	0.0031407
	0	0.0045045	0.0161011
	0.00117028	0.00438853	0.0371975
	0.00157035	0.00282663	0.0171206
	0.00346792	0.0138717	0.0324639
	0.00184786	0.0117031	0.00882641
	0.00681699	0.0146827	0.0296084
	0.017423	0.0153971	0.0180537
	0.00115607	0.00115607	0.015444
	0.000371609	0.00185805	0.0011646
	0	0	0.00260304
	0.000401768	0.00441945	0.000323206
	0.00204834	0.00450635	0.0624442
	0	0	0.00387828
	0.00185443	0.00139082	0.00192864
	0.00162778	0.00271297	0.00359414
	0.00030248	0.000604961	0.00670358
	0	0.0116348	0.000842697
	0.000669792	0.00133958	0.000258131
	0.00048216	0.00819672	0.000907441
	0	0.00359414	0.00167448
	0.0014573	0.00932673	0.00324525
	0	0.00280899	0.00379816
	0	0.000218962	0.00482121
	0	0.000516262	0.00532569
	0	0.000969619	0.00185805
	0.0628903	0.196253	0.0055336
	0	0.00310559	0.00183756
	0.000433839	0.0104121	0.00286533
	0.00586625	0.000782167	0
	0.00159363	0.00239044	0.00239044
	0.00147005	0.00110254	0.000782167
	0.00254696	0.00191022	0.00332779
	0.000319285	0	0.0389939
	0	0	0.00730194
	0.00559673	0.00136137	0.0200654
	0.0391627	0.00320729	0.0037889
	0.00219058	0.00511135	0.00909422
	0.0124318	0.00763359	0.00313707
	0.002977	0.00162382	0.00351975
	0.00109131	0.00909422	0
	0.0202703	0.00265444	0.00136705
	0.00221361	0	0.0014404
	0.000683527	0.00136705	0.0362578
	0.00430192	0.0023465	0.0496482
	0.00102987	0	0.00109349
	0	0.0014404	0.00994644
	0.0311101	0.00783348	0.00161247
	0.0371859	0.0156784	0.00297422
	0	0.00109349	0.00547945
	0.00561081	0.00943637	0.00880339
	0.000268745	0.00161247	0.00994695
	0	0.00297422	0.00915565
	0.0010274	0.00479452	0.00420345
	0.000978155	0.00847734	0.00160299
	0.000994695	0.00961538	0.00575476
	0.00644286	0.00339098	0.00235018
	0.000420345	0.0037831	0.00614754
	0.00187016	0.000267165	0.00229621
	0.00221337	0.00398406	0.00239872
	0.000783392	0.00235018	0.00296359
	0.00409836	0.00204918	0.0020436
	0.000918485	0.00160735	0.00384615
	0	0.000814996	0.000831255
	0.00186567	0.000533049	0.00121581
	0.00127011	0.00211685	0.00820479
	0.000681199	0.0020436	0.0108696
	0.000824176	0.0032967	0.00148987
	0	0.000831255	0.000535332
	0	0.00121581	0.00329334
	0.0039383	0.00426649	0.00519268
	0.00211353	0.00996377	0.00458847
	0	0.00148987	0
	0	0.000535332	0.00948661
	0.000940955	0.00329334	0.000370576
	0.00218639	0.00491938	0.00958722
	0.00344135	0.00200746	0.0111813
	0.000555093	0	0.00505282
	0.00334821	0.00669643	0.00521042
	0.000798935	0.00932091	0.00297177
	0.000689022	0.00459348	0.0254005
	0.00802139	0.0106952	0.0180068
	0.00352047	0	0.00641658
	0.00392227	0.0169371	0.00696933
	0.001002	0.00440882	0.0376611
	0.000742942	0.00278603	0.0125586
	0.0189931	0.0144165	0.00915162
	0.00394867	0.00493583	0.00642123
	0.00438072	0.00457985	0.00390016
	0.0099108	0.0324579	0.00199715
	0.00356139	0.00955951	0.0155142
	0.00445214	0.00643087	0.00646478
	0.00599315	0.00321062	0.0279844
	0.00156006	0.00312012	0.0036452
	0.00114123	0.00199715	0.00226611
	0.00886525	0.00753546	0.00727158
	0.00544403	0.00102076	0.00388475
	0.000323729	0.00226611	0.0178755
	0.0072904	0.00267315	0.00941851
	0.0177117	0.0191286	0.0034965
	0.00252924	0.00727158	0.0154036
	0.00291356	0.00323729	0.0191043
	0.004914	0.00655201	0
	0.00780768	0.0131498	0.0040293
	0.0014985	0.0034965	0.00159172
	0.0104744	0.0126309	0.00227199
	0.0131538	0.0159724	0.0040783
	0.0029304	0.0021978	0.00173551
	0.000440141	0.00176056	0.00231865
	0	0.00159172	0.000982801
	0.00097371	0.00129828	0.00155135
	0.00163132	0.00244698	0.000270051
	0.00104131	0.000694203	0.0140977
	0.00231865	0.000993707	0.00757576
	0	0.000982801	0.00772798
	0.00062054	0.00124108	0.0173661
	0.000540103	0	0.0108583
	0.012218	0.00344612	0.0195779
	0.0015949	0.00677831	0.00124766
	0.00463679	0.00309119	0.00202079
	0.0133864	0.00434153	0.0164341
	0.0105998	0.00155119	0.0200439
	0.0177981	0.00228833	0.0199345
	0.00187149	0	0.0022007
	0.00259815	0.000866051	0.0115396
	0.016124	0.000930233	0.00455235
	0.0205931	0.00274574	0.00924745
	0.0185691	0.00163845	0.0214112
	0.00819921	0.00394777	0
	0.00113809	0.00455235	0.00290381
	0.00765306	0.00223214	0.0042123
	0.010219	0.0111922	0.00873108
	0.00177148	0	0.00560292
	0.00145191	0.00181488	0.00522973
	0.00224656	0.00308902	0.00262655
	0.00116414	0.00756694	0.00157339
	0.00219245	0.0043849	0.000732422
	0.00336197	0.00373552	0.000446429
	0.00167144	0.00262655	0.0026053
	0.000674309	0.00157339	0.00824402
	0	0.000732422	0.000850883
	0.000446429	0.000446429	0.00292398
	0.000217108	0.0026053	0.00338253
	0.00391591	0.00535862	0.143132
	0.000212721	0.000638162	0.0800283
	0.00186071	0.0015949	0.00816549
	0.0061082	0.0021815	0.0082897
	0.000615006	0.00338253	0.0247642
	0.144509	0.0344068	0.000588062
	0.0803824	0.0332861	0.00207182
	0.0113994	0.0133648	0.00282144
	0.00435493	0.00408274	0.00570994
	0	0.000588062	0.00618182
	0.0017059	0.00307062	0.00477653
	0.0022733	0.00555696	0.00592334
	0.0071511	0.00991926	0.0123457
	0.00134348	0.00179131	0.00666852
	0.00793651	0.0085244	0.00656731
	0.00111142	0.0055571	0.015917
	0.00348432	0.00383275	0.00268697
	0.000806127	0.00241838	0.0151057
	0.00228397	0.00494861	0.00531726
	0.00254545	0.004	0.0472712
	0.00483425	0.00138122	0.0316013
	0.0412548	0.0116029	0.0049054
	0.0243087	0.00729262	0.00615239
	0.00385424	0.00175193	0.0159444
	0.00567913	0.00473261	0.0051008
	0.0102208	0.00695012	0.0159046
	0.0053437	0.000971581	0.0636267
	0.0129225	0.00397614	0.00816853
	0.045334	0.0201485	0.00737527
	0.00730868	0.00128977	0.000653168
	0.00260304	0.00520607	0.0499485
	0	0.000653168	0.0241868
	0.0125881	0.00302115	0.0224258
	0.00531726	0	0.0180967
	0.0021645	0.00958565	0.0256772
	0.0121332	0.01693	0.0615942
	0.020903	0.0479376	0.0233055
	0.0311535	0.0311535	0.029321
	0.00834028	0.0204337	0.0145506
	0.00915982	0.0161087	0.0343886
	0.00561622	0.0162246	0.0333488
	0.00199715	0.0131241	0.094991
	0.00545852	0.0311135	0.0133482
	0	0.029321	0.0321062
	0.0122742	0.0259379	0.00966667
	0.0742329	0.0417419	0.127285
	0	0.0321062	0.0206101
	0.00466667	0.00733333	0.0535822
	0.0159521	0.118312	0.0252376
	0.0264901	0.0298013	0.0164632
	0.00458866	0.0222878	0.00224871
	0.00425773	0.0136248	0.00135227
	0.0112668	0.016488	0.00110619
	0.00444939	0.0125139	0.0100229
	0.00406243	0.0233055	0.013775
	0.000663717	0.00110619	0.00105042
	0.00090151	0.000676133	0.00989259
	0.00179897	0.00224871	0.00200535
	0.00143184	0.00973654	0.00642093
	0.0101673	0.00590357	0.00837054
	0.00288866	0.00105042	0.00430271
	0.00819672	0.00565291	0.00763723
	0.00334225	0.00200535	0.00795624
	0.00499405	0.00642093	0.00444868
	0.00362723	0.00809152	0.00911922
	0.000759301	0.00354341	0.0151102
	0.00167064	0.00644391	0.00444444
	0.00323222	0.00646445	0.00284215
	0.00317763	0.00285987	0.00107009
	0.00266904	0.00711744	0.00132979
	0.0084221	0.00990835	0.000505945
	0.00237037	0.00444444	0.00848356
	0.000252972	0.000252972	0.00438276
	0.000218627	0.00284215	0.018455
	0	0.00107009	0.0343104
	0	0.00132979	0.00687715
	0.00195503	0.00293255	0.0464235
	0.0286594	0.0246329	0.0120321
	0.00294118	0.0104278	0.00942803
	0.00911376	0.00408548	0.0145937
	0.00729685	0.0126036	0.00898326
	0.00081666	0.00857493	0.00366569
	0.00218818	0.00593936	0.0341238
	0.0213551	0.00580016	0.0035603
	0.0206771	0.0170416	0.00284206
	0.00212089	0.00768823	0.000995025
	0.00389579	0.00413927	0.00110926
	0.021978	0.0133025	0.00950524
	0.000890076	0.00267023	0.00296736
	0.00263906	0.00121803	0.00503039
	0.00110926	0.000277316	0.00510018
	0.00682427	0.00292469	0.0305177
	0.0018864	0.00482079	0.00369251
	0.00218579	0.00291439	0.00514259
	0.0228883	0.00762943	0.0133046
	0.00234978	0.00167842	0.00326216
	0	0.00514259	0.0021978
	0.00719166	0.00683207	0.00359324
	0.00197824	0.00098912	0.000774293
	0.00207592	0.0014828	0.0041301
	0.0021978	0.000824176	0.0128913
	0.0014373	0.00215595	0.00497512
	0	0.000774293	0.0101037
	0.00206505	0.00232318	0.00541057
	0.00999737	0.00394633	0.00168587
	0.000678426	0.00452284	0.00176005
	0.00850838	0.00558362	0.0226357
	0.000318269	0.0050923	0.00537924
	0.000280978	0.00140489	0.00688417
	0.000293341	0.00176005	0.00722589
	0.0096124	0.0148837	0.0102904
	0.00403443	0.00268962	0.00614553
	0.00239449	0.0050883	0.00418285
	0.00125668	0.00628338	0.00538827
	0.00343014	0.00868969	0.0112546
	0.00368732	0.00417896	0.00254388
	0.00059755	0.00388408	0.0100983
	0	0.00538827	0.00847458
	0.00231711	0.00893744	0.00718391
	0.000763165	0.00228949	0.0155414
	0.00472255	0.00354191	0.000422922
	0	0.000422922	0.00432499
	0.0105036	0.00278035	0.019991
	0.00366468	0.00549702	0.00649351
	0.000862069	0.00718391	0.0167979
	0.00458599	0.0135032	0.00534759
	0.00831087	0.0128032	0.0156196
	0.00573144	0.00818777	0.00811574
	0.0112861	0.00944882	0.00538117
	0.00485942	0.0111073	0.00166223
	0.00211715	0.00776288	0
	0.00508221	0.00179372	0.00515055
	0.000332447	0.00166223	0.0256771
	0.00213904	0.00499109	0.0139319
	0.000396197	0.00475436	0.0143646
	0.00457263	0.0221597	0.00846024
	0.00193498	0.0135449	0.01192
	0.00524862	0.0124309	0.00712788
	0.00564016	0.00282008	0.0124349
	0.0106428	0.00723712	0.0385552
	0	0.00712788	0.0561122
	0.00231348	0.010989	0.0213371
	0.0253304	0.0165198	0.0317821
	0.00420926	0.00300661	0.0326198
	0.031155	0.0383739	0.0638298
	0.0095141	0.0237853	0.00450992
	0.0136209	0.0198638	0.0407489
	0.0344021	0.0227121	0.00203004
	0.00497866	0.0188478	0.0139286
	0.0174513	0.0223214	0.0137457
	0.00390054	0.0131643	0.0141394
	0.00821429	0.0103571	0.0215166
	0	0.00203004	0.00995733
	0.014119	0.00734187	0.0206647
	0.00444335	0.00444335	0.0152259
	0.0093804	0.00394964	0.0128363
	0.0138475	0.0164039	0.014872
	0.0186094	0.00947386	0.00592446
	0.0221433	0.00772927	0.0302141
	0.00906217	0.00337197	0.00716544
	0.0269874	0.012027	0.00308325
	0.012012	0.00442548	0.00880241
	0.00102775	0.00239808	0.00366972
	0.00393792	0.00509613	0.00600707
	0.00146789	0.00220183	0.008036
	0.000706714	0.00530035	0.00693642
	0.00289296	0.00514304	0.00917958
	0.00520231	0.0017341	0.0179739
	0.000573723	0.00889271	0.00678666
	0.0126634	0.00571895	0.00528169
	0.00236058	0.00472116	0.00522739
	0.00352113	0.00176056	0.00208147
	0.00313643	0.00209096	0.00229533
	0.000892061	0.00148677	0.00160299
	0.000765111	0.00153022	0.0042735
	0	0.00160299	0.0191239
	0.00335775	0.0018315	0.0253071
	0.0111185	0.00800534	0.018711
	0.0191646	0.00614251	0.0164827
	0.0150328	0.00367823	0.00737463
	0.0146681	0.00211704	0.0137485
	0.00294985	0.00707965	0.025222
	0.0107157	0.00323494	0.00861079
	0.0186501	0.00763766	0.0150121
	0.00516648	0.00344432	0.00904272
	0.00992736	0.0062954	0.00712106
	0.00748363	0.00498909	0.0152141
	0.00152594	0.00559512	0.0121619
	0.00825907	0.00804173	0.00312323
	0.00440344	0.00817782	0.00485774
	0	0.00312323	0.0135328
	0.00173491	0.00416378	0.00725781
	0.014245	0.002849	0.009167
	0.00504891	0.00284001	0.0125052
	0.00637704	0.00278996	0.0162924
PFL-TLS	0.000606244	0	0.00909366
	0	0	0.00358491
	0	0	0.00780861
	0.000186881	0.000186881	0.00728836
	0.00564016	0.00169205	0.0160745
	0.00073193	0.000365965	0.00182983
	0.00257495	0.00110355	0.00165532
	0.0135747	0.00413142	0.0151485
	0.00287615	0.00521301	0.00719036
	0.0094238	0.00619278	0.0126548
	0.00206026	0.00128766	0.00257533
	0	0.000316756	0.0253405
	0.00441501	0.00331126	0.00662252
	0.0119923	0.00309478	0.0123791
	0.00212766	0.00141844	0.00189125
	0.00239292	0.00167504	0.00239292
	0.00178784	0.000595948	0.00208582
	0.0032944	0.000898473	0.00299491
	0.00308854	0.00549073	0.00583391
	0.00270536	0.00787014	0.00811608
	0.00814815	0.00148148	0.00962963
	0.00404422	0.00242653	0.00485306
	0.00447691	0.00777568	0.0103676
	0	0	0
	0.000541126	0.000811688	0.000811688
	0.000518135	0.0170984	0.0170984
	0.00174317	0.00784428	0.00929692
	0	0.00126646	0.00126646
	0.00348635	0.0168507	0.019756
	0.00154355	0.0112459	0.0127894
	0	0.0300448	0.0300448
	0.00119095	0.023819	0.0250099
	0.00189529	0.0142146	0.0161099
	0.000274123	0.00520833	0.00548246
	0.000312695	0.00969356	0.00969356
	0.000265816	0.00558214	0.00558214
	0.178499	0.407257	0.0184453
	0.010101	0.0133948	0.00494624
	0.00129032	0.00387097	0.0201578
	0.0131464	0.00905638	0.0491024
	0.0253432	0.0337909	0.0137134
	0.00726002	0.0115622	0.0144231
	0.00692308	0.0119231	0.0109162
	0.00760234	0.00409357	0.0472895
	0.0269127	0.0221069	0.00537359
	0.00204708	0.00409417	0.119766
	0.0916254	0.0391715	0.096987
	0.0708159	0.0402463	0.105882
	0.0726891	0.0426471	0.0355097
	0.0277778	0.0209049	0.00629987
	0.00251995	0.00545989	0.0119883
	0.00350877	0.00877193	0.0172345
	0.00981964	0.00781563	0
	0.00055571	0	0.00386847
	0	0.000626174	0.000550055
	0	0.00188798	0.000267809
	0.000283527	0.00113411	0.0014041
	0.000793021	0.0013217	0.000984058
	0	0.00253229	0.00113411
	0.000773694	0.00599613	0.00185038
	0	0.0107261	0.00253229
	0	0.00482057	0.00188798
	0.00028082	0.00533558	0.000626174
	0.000984058	0.00196812	0
	0	0	0
	0.0008285	0.00138083	0.00193317
	0.000408497	0.00408497	0.00408497
	0.00259909	0	0
	0.0131181	0.00706357	0.0141271
	0.00874636	0.00208247	0.0062474
	0	0	0
	0	0	0
	0.00109131	0.00145507	0
	0	0	0.00254638
	0.00233508	0	0
	0.000745712	0	0
	0.00190114	0.000633714	0.000633714
	0.00245218	0.000490436	0.00122609
	0.0238528	0.00454339	0.0258973
	0.00322661	0.00273021	0.00297841
	0.00371978	0.00805952	0.0099194
	0.00243309	0.00382343	0.0132062
	0.0707804	0.0251491	0.00417101
	0.192956	0.0520674	0.0889292
	0.00404624	0.00404624	0.224502
	0.00513573	0.00978234	0.00549133
	0.000594001	0.000891001	0.0106851
	0.000975372	0.00121921	0.00719209
	0.000588235	0.000588235	0.00798212
	0	0.000578871	0.000322269
	0.0029967	0.00449506	0.00970378
	0.00383142	0.0041507	0.00203134
	0.000644538	0.000322269	0.0146958
	0.00754243	0.00377121	0.000578871
	0.00383044	0.0061287	0.00121921
	0	0.00203134	0.000588235
	0.00895522	0.00780712	0.000891001
	0.00241546	0.00221417	0.06273
	0.00170503	0.00682012	0.0789474
	0.00116144	0.00154859	0.0109134
	0.026634	0.0427545	0.0222405
	0.049169	0.0406856	0.00893043
	0.0102017	0.00616845	0.00691067
	0.014827	0.0158155	0.00792541
	0.0143302	0.00726895	0.0015186
	0.0010238	0.00665472	0.00102485
	0.002331	0.00769231	0.00185572
	0.000759301	0.0015186	0
	0.000256213	0.00102485	0.00313858
	0.00301554	0.00185572	0.00599216
	0	0	0.00426553
	0.00193143	0.00265572	0.0151536
	0.000460936	0.0057617	0.0112535
	0.00213276	0.00373234	0.0138482
	0.00662968	0.0109593	0.0228885
	0	0.0112535	0.0265072
	0.00114044	0.0136852	0.0162487
	0.00200971	0.00552671	0.0198537
	0.00144613	0.00674861	0.0141466
	0.0116732	0.0157931	0.0111431
	0.00867933	0.0206427	0.00505582
	0.00459202	0.0137761	0.00819475
	0.00606061	0.014629	0.00653157
	0.00918611	0.00551167	0.0163127
	0.00485262	0.00682962	0.00201072
	0.00294923	0.00379187	0.00491337
	0.0141582	0.0113881	0.00129997
	0.0016756	0.00201072	0
	0.00310318	0.00310318	0.0374745
	0	0.00129997	0.00339367
	0.000439367	0	0.0581395
	0.0489056	0.0150479	0.00445718
	0.0169043	0.0297352	0.0124836
	0.00258565	0.000969619	0.0114233
	0.00551364	0.00290192	0.00352677
	0.00740969	0.00401358	0.0076442
	0.0179104	0.00119403	0.0140299
	0.00256492	0.00160308	0.00754498
	0.0076442	0.000694927	0.0482595
	0.0474684	0.00158228	0.00300802
	0.00722733	0.00624179	0.0282172
	0.0026738	0.00167112	0.00907258
	0.0200941	0.0089782	0.0011194
	0.00369624	0.00537634	0.0105359
	0.00350207	0.0031837	0.00800145
	0	0.0011194	0.00344432
	0.00291788	0.0041684	0.0140312
	0.00265408	0.00265408	0.0166307
	0.00672116	0.0061762	0.00547264
	0.00581924	0.00454628	0.0160998
	0.00153081	0.00306162	0.0041684
	0.00757238	0.00824053	0.00471837
	0.0114471	0.0105832	0.0658098
	0.00422886	0.00547264	0.0162783
	0.0092574	0.00865365	0.0139581
	0.059126	0.0141388	0.0403226
	0.0111714	0.0108522	0.0319117
	0.00847458	0.00598205	0
	0.028536	0.0148883	0.0322981
	0.0265434	0.00685953	0.0265388
	0	0	0.0151829
	0.0243478	0.0084472	0.0224673
	0.0194023	0.00825156	0.0254535
	0.0121923	0.0036807	0.027137
	0.0155229	0.00857843	0.016671
	0.00731422	0.0222352	0.0247185
	0.0236092	0.00705563	0.0609212
	0.0127637	0.0083355	0.00948415
	0.0039852	0.00455451	0.0115482
	0.00560472	0.00265487	0.00768574
	0.00185071	0.00370142	0.00619469
	0.00443081	0.00511247	0.00524368
	0.00499334	0.00432756	0.0074983
	0.0102623	0.00570125	0.00499334
	0.000300481	0	0.00826682
	0.005547	0.00523883	0
	0.00514403	0.00651578	0.00862866
	0.00479386	0.00127836	0.00788752
	0.0905938	0.010202	0.00543305
	0.00931232	0.00250716	0.092022
	0.00492468	0.00260718	0.00967049
	0.0601582	0.0281016	0.00376593
	0.00111152	0.00185254	0.0795171
	0.00259679	0.00377715	0.00222305
	0.00314356	0.00803353	0.00613787
	0.00891902	0.00463789	0.00977995
	0.00256692	0.00183352	0.00759406
	0.0222035	0.0269815	0.00570817
	0.0155	0.01575	0.00183352
	0.0157285	0.0171082	0.029792
	0.0016055	0.00619266	0.0295
	0.096347	0.0723744	0.0292494
	0.00276148	0.00759406	0.00733945
	0.00451467	0.0445311	0.00989487
	0.00458215	0.0322933	0.146119
	0.00226809	0.066455	0.0451467
	0.00550239	0.0610048	0.0338206
	0.0209447	0.0635027	0.0673622
	0.0165687	0.0753608	0.065311
	0.0136398	0.0671887	0.0770945
	0.0261693	0.0657016	0.085783
	0.00965665	0.0135193	0.0770397
	0.0125292	0.0303674	0.0821269
	0.0145829	0.0193009	0.0206009
	0.015509	0.0179118	0.0382247
	0.00569203	0.00868784	0.0257345
	0.0055142	0.0113041	0.024028
	0.00906871	0.00802232	0.0104853
	0.00198364	0.00644681	0.0132341
	0.0725063	0.0613998	0.0115103
	0.00208024	0.00624071	0.00644681
	0.0369938	0.0299844	0.104568
	0.00267435	0.00452582	0.0077266
	0.00285171	0.00142586	0.0650312
	0.00069541	0.00243394	0.00534869
	0.000760071	0.00152014	0.00213878
	0.000714796	0.000476531	0.00243394
	0.00634921	0.00687831	0.00152014
	0.00228385	0.00489396	0.000476531
	0.00154083	0.0050077	0.00349
	0.00232666	0.00349	0.023297
	0.021018	0.0035452	0.0050077
	0.0025522	0.00464037	0.00740741
	0.00136203	0.00898938	0.00489396
	0.000289687	0.00550406	0.00556845
	0.00407524	0.00250784	0.00926178
	0.00376471	0.0103529	0.00550406
	0.000821693	0.00219118	0.00501567
	0.000628931	0.00283019	0.0115294
	0	0.000569638	0.00219118
	0.00144718	0.000578871	0.00283019
	0.00588957	0.00466258	0.000569638
	0.010357	0.0105773	0.00115774
	0.0026688	0.0053376	0.00834356
	0.00655022	0.00824842	0.0165271
	0.00297137	0.00432199	0.00693888
	0.00323189	0.00430918	0.0106744
	0	0.00218955	0.00432199
	0.000418148	0.00292703	0.00430918
	0.00745098	0.00156863	0.00218955
	0.00503303	0.00786411	0.00292703
	0.00972262	0.0091507	0.00862745
	0.000340368	0.00204221	0.0113243
	0.00312323	0.00624645	0.0180154
	0.00149413	0.00192102	0.00238257
	0.00496648	0.00198659	0.0076661
	0.000277701	0.000555401	0.00341515
	0	0.00062422	0.00695307
	0.00508429	0.00374632	0.000833102
	0.000901713	0	0.00062422
	0.00860065	0.0088331	0.00829542
	0.0100069	0.00793651	0.000300571
	0.00552486	0.00714982	0.0167364
	0.00471014	0.00398551	0.0162181
	0.000974659	0.00730994	0.0123497
	0.000315756	0.00284181	0.00797101
	0.00580913	0.00276625	0.00779727
	0.00809951	0.00607463	0.00284181
	0.00583158	0.00396548	0.00802213
	0.0102713	0.00447722	0.0109922
	0.010955	0.00142891	0.00816422
	0.0104012	0.0089153	0.0142218
	0.0207439	0.00858369	0.0123839
	0.00326158	0.006197	0.0174591
	0.000797448	0	0.0271817
	0.00155569	0.00124456	0.0084801
	0.00125	0.001	0.00155569
	0.00072324	0.00168756	0.00225
	0.00142369	0.00170843	0.00216972
	0.00139762	0.00209644	0.00313212
	0.000732332	0.00201391	0.00244584
	0.00292865	0.00319489	0.00273224
	0	0.000857143	0.00399361
	0.00124193	0.00198708	0.000857143
	0.00362319	0.0139353	0.002197
	0.000461681	0.00184672	0.0158863
	0.0041919	0.00745226	0.00184672
	0.177636	0.0574115	0.00838379
	0.132957	0.0726862	0.220244
	0.0138309	0.0112213	0.184876
	0.00378567	0.0154339	0.0200939
	0.00644405	0.0152314	0.0177635
	0.00417246	0.0141864	0.0196251
	0.0186824	0.00557194	0.0161335
	0.00292553	0.024734	0.0229433
	0.00622027	0.00695207	0.0257979
	0.00446713	0.00606254	0.0102452
	0.00548657	0.00837424	0.00957243
	0.00174317	0.0020337	0.012417
	0.00158311	0.00422164	0.0020337
	0.000617856	0.0021625	0.00422164
	0.010045	0.0131625	0.0021625
	0.00244499	0.00702934	0.00825183
	0.00279543	0.00508259	0.00635324
	0.00279503	0.00465839	0.0068323
	0.00189095	0.00756382	0.00756382
	0.00326904	0.00621118	0.00849951
	0.00121714	0.00657254	0.00657254
	0.000261233	0.00496343	0.00496343
	0.000384763	0.00115429	0.00115429
	0.00212232	0.00308702	0.00482346
	0.0012791	0.0012791	0.00179074
	0.00578512	0.0161157	0.0181818
	0.00219941	0.0105083	0.0112414
	0.0101761	0.00861057	0.0187867
	0.0107875	0.0188781	0.0269687
	0.00589753	0.0088463	0.0121637
	0.00802568	0.00802568	0.0108347
	0.0070943	0.0067987	0.0106414
	0	0.00172117	0.00172117
	0.000182949	0.000182949	0.000182949
	0.00319872	0.0059976	0.00619752
	0.00090212	0.00586378	0.00608931
	0.00999592	0.00815993	0.00897593
	0.00159599	0.00615595	0.00615595
	0.0011534	0.00672818	0.00730488
	0.00170648	0.00469283	0.00533276
	0.00476758	0.00735002	0.00735002
	0.0111023	0.00819455	0.00789554
	0.00273307	0.00576981	0.057038
	0.0328552	0.0343562	0.000185598
	0.000371195	0.000185598	0.0136896
	0.0103776	0.00551998	0.0666881
	0.0609031	0.0188012	0.0284082
	0.0355918	0.00816327	0.0155317
	0.0135404	0.00457985	0.000857082
	0.00149989	0.000857082	0.0101876
	0.014392	0.00113195	0.0206859
	0.0182363	0.00816549	0.00481734
	0.0044159	0.00421517	0.00192102
	0.00384205	0.00170758	0.000983284
	0.00172075	0.000983284	0.00777605
	0.00444346	0.00533215	0.00129534
	0.00194301	0.00129534	0.0222936
	0.021349	0.00699036	0.0108557
	0.000330579	0.000991736	0.00448276
	0.00128742	0.000321854	0.00430162
	0.00868621	0.00977199	0.00316456
	0.00370566	0.00661726	0.00160927
	0.00389484	0.00170399	0.0158523
	0.00957854	0.00127714	0.00899947
	0.00241379	0.00206897	0.000991736
	0.00227733	0.00202429	0.0027027
	0	0	0.00319149
	0.00101351	0.00168919	0.00736772
	0.000531915	0.00292553	0.00339806
	0.00167448	0.00602813	0.00280034
	0.00145631	0.00242718	0.01351
	0.000280034	0.0025203	0.0284288
	0.00649519	0.00779423	0.0165805
	0.00233645	0.00127443	0.00318607
	0.0175781	0.0117188	0.00895208
	0.00925926	0.00732127	0.00590219
	0.00579252	0.00473934	0.00760594
	0.0134907	0.00168634	0.0158296
	0.00688156	0.00217313	0.0271633
SFL-TLS	0.00240911	0.00372317	0.00459921
	0.011367	0.0194436	0.0227341
	0.0076089	0.0184516	0.54609
	0.00619332	0.00707808	0.0220658
	0.00600109	0.0106383	0.00707808
	0.00433213	0.0108303	0.0125477
	0.00497512	0.00459242	0.0122744
	0.00673226	0.00673226	0.00650593
	0.0113398	0.0222596	0.0093216
	0.0112188	0	0.0256195
	0.0816327	0.0155587	0.0658719
	0.0303327	0.0107632	0.0234834
	0.00607611	0.00287816	0.00824098
	0.0506433	0.0153299	0.00221417
	0.00742055	0.0143572	0.00154859
	0.00429345	0.0110136	0.0522858
	0.0294849	0.00923623	0.0070355
	0.0175776	0.0104367	0.0167769
	0.0624071	0.0193165	0.0115736
	0.00763359	0.00300717	0.0351687
	0.00396969	0.00938289	0.079242
	0.0725668	0.0107666	0.0170673
	0.0161058	0.000961538	0.0473604
	0.0404084	0.00803824	0.0799144
	0.063776	0.0163329	0.0386498
	0.0265396	0.0190673	0.0263844
	0.0208469	0.0247557	0.225644
	0.00994513	0.0144033	0.0147462
	0.0835061	0.150429	0.0244559
	0.00318387	0.00530645	0.00583709
	0.0145838	0.0181737	0.0121618
	0.00760109	0.00699301	0.0270133
	0.0203874	0.0147808	0.0110331
	0.0255643	0.0100626	0.0283885
	0.00198728	0.00278219	0.0304596
	0.0083709	0.00643915	0.0141661
	0.00149031	0.00558867	0.00707899
	0.00117463	0.00704777	0.0082224
	0.0135481	0.00306748	0.0163599
	0.00631446	0.00294675	0.0207828
	0.00802407	0.00334336	0.0394341
	0.0245464	0.00448239	0.0435949
	0.0147502	0.0349187	0.0616891
	0.0278337	0.0197854	0.0345828
	0.0408813	0.0232558	0.0252802
	0.0274431	0.00780901	0.102096
	0.0132916	0.015116	0.0529229
	0.0834455	0.0192271	0.103178
	0.0300934	0.0255967	0.0331085
	0.0801253	0.025291	0.0154517
	0.0214592	0.0134887	0.0326245
	0.00871632	0.00713154	0.0169555
	0.0212642	0.0139819	0.0580247
	0.014318	0.00489827	0.0656013
	0.0373457	0.0240741	0.0461081
	0.0504626	0.0195542	0.0179017
	0.0275161	0.0195835	0.0455021
	0.00291424	0.0162365	0.0487399
	0.0324268	0.0135983	0.00909376
	0.0392297	0.010699	0.0247934
	0.00219505	0.0084666	0.00118554
	0.0266873	0.0065427	0.0598098
	0.00266746	0.000592768	0.00608061
	0.0619055	0.0162824	0.011048
	0.00851286	0.00347464	0.00872093
	0.0112015	0.00675157	0.0121602
	0.0109012	0.00130814	0.00649693
	0.0144492	0.00171674	0.00262743
	0.00755048	0.00438982	0.0139032
	0.00210194	0.00262743	0.0214462
	0.00185491	0.000824402	0.0378309
	0.0084964	0.00592173	0
	0.00549904	0.0167721	0.0694966

## Sheet: Sheet2
	CD3CD103+T
E-TLS	0.00668772
	0.00646507
	0.00469104
	0.0166583
	0
	0.0130062
	0.00253405
	0.0144733
	0.0205086
	0.00381008
	0.00290768
	0.0151839
	0.0380795
	0.0164783
	0.00557967
	0.00308862
	0.0181406
	0.0497159
	0.0253807
	0.00103734
	0.0476019
	0.0249332
	0.00348172
	0.0039053
	0.00891651
	0.0547217
	0.0586092
	0.0299291
	0.0398586
	0.00235087
	0.0143011
	0.00154143
	0.01914
	0.0324149
	0.012935
	0.0165987
	0.0319648
	0.0256263
	0.0045045
	0.00555881
	0.0031407
	0.0161011
	0.0371975
	0.0171206
	0.0324639
	0.00882641
	0.0296084
	0.0180537
	0.015444
	0.0011646
	0.00260304
	0.000323206
	0.0624442
	0.00387828
	0.00192864
	0.00359414
	0.00670358
	0.000842697
	0.000258131
	0.000907441
	0.00167448
	0.00324525
	0.00379816
	0.00482121
	0.00532569
	0.00185805
	0.0055336
	0.00183756
	0.00286533
	0
	0.00239044
	0.000782167
	0.00332779
	0.0389939
	0.00730194
	0.0200654
	0.0037889
	0.00909422
	0.00313707
	0.00351975
	0
	0.00136705
	0.0014404
	0.0362578
	0.0496482
	0.00109349
	0.00994644
	0.00161247
	0.00297422
	0.00547945
	0.00880339
	0.00994695
	0.00915565
	0.00420345
	0.00160299
	0.00575476
	0.00235018
	0.00614754
	0.00229621
	0.00239872
	0.00296359
	0.0020436
	0.00384615
	0.000831255
	0.00121581
	0.00820479
	0.0108696
	0.00148987
	0.000535332
	0.00329334
	0.00519268
	0.00458847
	0
	0.00948661
	0.000370576
	0.00958722
	0.0111813
	0.00505282
	0.00521042
	0.00297177
	0.0254005
	0.0180068
	0.00641658
	0.00696933
	0.0376611
	0.0125586
	0.00915162
	0.00642123
	0.00390016
	0.00199715
	0.0155142
	0.00646478
	0.0279844
	0.0036452
	0.00226611
	0.00727158
	0.00388475
	0.0178755
	0.00941851
	0.0034965
	0.0154036
	0.0191043
	0
	0.0040293
	0.00159172
	0.00227199
	0.0040783
	0.00173551
	0.00231865
	0.000982801
	0.00155135
	0.000270051
	0.0140977
	0.00757576
	0.00772798
	0.0173661
	0.0108583
	0.0195779
	0.00124766
	0.00202079
	0.0164341
	0.0200439
	0.0199345
	0.0022007
	0.0115396
	0.00455235
	0.00924745
	0.0214112
	0
	0.00290381
	0.0042123
	0.00873108
	0.00560292
	0.00522973
	0.00262655
	0.00157339
	0.000732422
	0.000446429
	0.0026053
	0.00824402
	0.000850883
	0.00292398
	0.00338253
	0.143132
	0.0800283
	0.00816549
	0.0082897
	0.0247642
	0.000588062
	0.00207182
	0.00282144
	0.00570994
	0.00618182
	0.00477653
	0.00592334
	0.0123457
	0.00666852
	0.00656731
	0.015917
	0.00268697
	0.0151057
	0.00531726
	0.0472712
	0.0316013
	0.0049054
	0.00615239
	0.0159444
	0.0051008
	0.0159046
	0.0636267
	0.00816853
	0.00737527
	0.000653168
	0.0499485
	0.0241868
	0.0224258
	0.0180967
	0.0256772
	0.0615942
	0.0233055
	0.029321
	0.0145506
	0.0343886
	0.0333488
	0.094991
	0.0133482
	0.0321062
	0.00966667
	0.127285
	0.0206101
	0.0535822
	0.0252376
	0.0164632
	0.00224871
	0.00135227
	0.00110619
	0.0100229
	0.013775
	0.00105042
	0.00989259
	0.00200535
	0.00642093
	0.00837054
	0.00430271
	0.00763723
	0.00795624
	0.00444868
	0.00911922
	0.0151102
	0.00444444
	0.00284215
	0.00107009
	0.00132979
	0.000505945
	0.00848356
	0.00438276
	0.018455
	0.0343104
	0.00687715
	0.0464235
	0.0120321
	0.00942803
	0.0145937
	0.00898326
	0.00366569
	0.0341238
	0.0035603
	0.00284206
	0.000995025
	0.00110926
	0.00950524
	0.00296736
	0.00503039
	0.00510018
	0.0305177
	0.00369251
	0.00514259
	0.0133046
	0.00326216
	0.0021978
	0.00359324
	0.000774293
	0.0041301
	0.0128913
	0.00497512
	0.0101037
	0.00541057
	0.00168587
	0.00176005
	0.0226357
	0.00537924
	0.00688417
	0.00722589
	0.0102904
	0.00614553
	0.00418285
	0.00538827
	0.0112546
	0.00254388
	0.0100983
	0.00847458
	0.00718391
	0.0155414
	0.000422922
	0.00432499
	0.019991
	0.00649351
	0.0167979
	0.00534759
	0.0156196
	0.00811574
	0.00538117
	0.00166223
	0
	0.00515055
	0.0256771
	0.0139319
	0.0143646
	0.00846024
	0.01192
	0.00712788
	0.0124349
	0.0385552
	0.0561122
	0.0213371
	0.0317821
	0.0326198
	0.0638298
	0.00450992
	0.0407489
	0.00203004
	0.0139286
	0.0137457
	0.0141394
	0.0215166
	0.00995733
	0.0206647
	0.0152259
	0.0128363
	0.014872
	0.00592446
	0.0302141
	0.00716544
	0.00308325
	0.00880241
	0.00366972
	0.00600707
	0.008036
	0.00693642
	0.00917958
	0.0179739
	0.00678666
	0.00528169
	0.00522739
	0.00208147
	0.00229533
	0.00160299
	0.0042735
	0.0191239
	0.0253071
	0.018711
	0.0164827
	0.00737463
	0.0137485
	0.025222
	0.00861079
	0.0150121
	0.00904272
	0.00712106
	0.0152141
	0.0121619
	0.00312323
	0.00485774
	0.0135328
	0.00725781
	0.009167
	0.0125052
	0.0162924
	0.00909366
PFL-TLS	0.00358491
	0.00780861
	0.00728836
	0.0160745
	0.00182983
	0.00165532
	0.0151485
	0.00719036
	0.0126548
	0.00257533
	0.0253405
	0.00662252
	0.0123791
	0.00189125
	0.00239292
	0.00208582
	0.00299491
	0.00583391
	0.00811608
	0.00962963
	0.00485306
	0.0103676
	0
	0.000811688
	0.0170984
	0.00929692
	0.00126646
	0.019756
	0.0127894
	0.0300448
	0.0250099
	0.0161099
	0.00548246
	0.00969356
	0.00558214
	0.0184453
	0.00494624
	0.0201578
	0.0491024
	0.0137134
	0.0144231
	0.0109162
	0.0472895
	0.00537359
	0.119766
	0.096987
	0.105882
	0.0355097
	0.00629987
	0.0119883
	0.0172345
	0
	0.00386847
	0.000550055
	0.000267809
	0.0014041
	0.000984058
	0.00113411
	0.00185038
	0.00253229
	0.00188798
	0.000626174
	0
	0
	0.00193317
	0.00408497
	0
	0.0141271
	0.0062474
	0
	0
	0
	0.00254638
	0
	0
	0.000633714
	0.00122609
	0.0258973
	0.00297841
	0.0099194
	0.0132062
	0.00417101
	0.0889292
	0.224502
	0.00549133
	0.0106851
	0.00719209
	0.00798212
	0.000322269
	0.00970378
	0.00203134
	0.0146958
	0.000578871
	0.00121921
	0.000588235
	0.000891001
	0.06273
	0.0789474
	0.0109134
	0.0222405
	0.00893043
	0.00691067
	0.00792541
	0.0015186
	0.00102485
	0.00185572
	0
	0.00313858
	0.00599216
	0.00426553
	0.0151536
	0.0112535
	0.0138482
	0.0228885
	0.0265072
	0.0162487
	0.0198537
	0.0141466
	0.0111431
	0.00505582
	0.00819475
	0.00653157
	0.0163127
	0.00201072
	0.00491337
	0.00129997
	0
	0.0374745
	0.00339367
	0.0581395
	0.00445718
	0.0124836
	0.0114233
	0.00352677
	0.0076442
	0.0140299
	0.00754498
	0.0482595
	0.00300802
	0.0282172
	0.00907258
	0.0011194
	0.0105359
	0.00800145
	0.00344432
	0.0140312
	0.0166307
	0.00547264
	0.0160998
	0.0041684
	0.00471837
	0.0658098
	0.0162783
	0.0139581
	0.0403226
	0.0319117
	0
	0.0322981
	0.0265388
	0.0151829
	0.0224673
	0.0254535
	0.027137
	0.016671
	0.0247185
	0.0609212
	0.00948415
	0.0115482
	0.00768574
	0.00619469
	0.00524368
	0.0074983
	0.00499334
	0.00826682
	0
	0.00862866
	0.00788752
	0.00543305
	0.092022
	0.00967049
	0.00376593
	0.0795171
	0.00222305
	0.00613787
	0.00977995
	0.00759406
	0.00570817
	0.00183352
	0.029792
	0.0295
	0.0292494
	0.00733945
	0.00989487
	0.146119
	0.0451467
	0.0338206
	0.0673622
	0.065311
	0.0770945
	0.085783
	0.0770397
	0.0821269
	0.0206009
	0.0382247
	0.0257345
	0.024028
	0.0104853
	0.0132341
	0.0115103
	0.00644681
	0.104568
	0.0077266
	0.0650312
	0.00534869
	0.00213878
	0.00243394
	0.00152014
	0.000476531
	0.00349
	0.023297
	0.0050077
	0.00740741
	0.00489396
	0.00556845
	0.00926178
	0.00550406
	0.00501567
	0.0115294
	0.00219118
	0.00283019
	0.000569638
	0.00115774
	0.00834356
	0.0165271
	0.00693888
	0.0106744
	0.00432199
	0.00430918
	0.00218955
	0.00292703
	0.00862745
	0.0113243
	0.0180154
	0.00238257
	0.0076661
	0.00341515
	0.00695307
	0.000833102
	0.00062422
	0.00829542
	0.000300571
	0.0167364
	0.0162181
	0.0123497
	0.00797101
	0.00779727
	0.00284181
	0.00802213
	0.0109922
	0.00816422
	0.0142218
	0.0123839
	0.0174591
	0.0271817
	0.0084801
	0.00155569
	0.00225
	0.00216972
	0.00313212
	0.00244584
	0.00273224
	0.00399361
	0.000857143
	0.002197
	0.0158863
	0.00184672
	0.00838379
	0.220244
	0.184876
	0.0200939
	0.0177635
	0.0196251
	0.0161335
	0.0229433
	0.0257979
	0.0102452
	0.00957243
	0.012417
	0.0020337
	0.00422164
	0.0021625
	0.00825183
	0.00635324
	0.0068323
	0.00756382
	0.00849951
	0.00657254
	0.00496343
	0.00115429
	0.00482346
	0.00179074
	0.0181818
	0.0112414
	0.0187867
	0.0269687
	0.0121637
	0.0108347
	0.0106414
	0.00172117
	0.000182949
	0.00619752
	0.00608931
	0.00897593
	0.00615595
	0.00730488
	0.00533276
	0.00735002
	0.00789554
	0.057038
	0.000185598
	0.0136896
	0.0666881
	0.0284082
	0.0155317
	0.000857082
	0.0101876
	0.0206859
	0.00481734
	0.00192102
	0.000983284
	0.00777605
	0.00129534
	0.0222936
	0.0108557
	0.00448276
	0.00430162
	0.00316456
	0.00160927
	0.0158523
	0.00899947
	0.000991736
	0.0027027
	0.00319149
	0.00736772
	0.00339806
	0.00280034
	0.01351
	0.0284288
	0.0165805
	0.00318607
	0.00895208
	0.00590219
	0.00760594
	0.0158296
	0.0271633
	0.00459921
SFL-TLS	0.0227341
	0.54609
	0.0220658
	0.00707808
	0.0125477
	0.0122744
	0.00650593
	0.0093216
	0.0256195
	0.0658719
	0.0234834
	0.00824098
	0.00221417
	0.00154859
	0.0522858
	0.0070355
	0.0167769
	0.0115736
	0.0351687
	0.079242
	0.0170673
	0.0473604
	0.0799144
	0.0386498
	0.0263844
	0.225644
	0.0147462
	0.0244559
	0.00583709
	0.0121618
	0.0270133
	0.0110331
	0.0283885
	0.0304596
	0.0141661
	0.00707899
	0.0082224
	0.0163599
	0.0207828
	0.0394341
	0.0435949
	0.0616891
	0.0345828
	0.0252802
	0.102096
	0.0529229
	0.103178
	0.0331085
	0.0154517
	0.0326245
	0.0169555
	0.0580247
	0.0656013
	0.0461081
	0.0179017
	0.0455021
	0.0487399
	0.00909376
	0.0247934
	0.00118554
	0.0598098
	0.00608061
	0.011048
	0.00872093
	0.0121602
	0.00649693
	0.00262743
	0.0139032
	0.0214462
	0.0378309
	0.0694966
